# Supplementary material for: Invariant and Diverse NKT Cells Regulate Bacterial Clearance and Pathology in Chlamydial Genital Tract Infection in Mice
Source: Pathogens. 2025 Nov 15;14(11):1166. doi: 10.3390/pathogens14111166 (PMC12655205; doi:10.3390/pathogens14111166)
Supplement: Supplementary file 1 [file pathogens-14-01166-s001.zip]

Archive with 1 entries (1 files):
- pathogens-3882812-supplementary.pdf
